# Supplementary material for: How Consistent Are Consumers in Their Decisions? Investigation of Houseplant Purchasing
Source: Behav Sci (Basel). 2021 May 12;11(5):73. doi: 10.3390/bs11050073 (PMC8151653; doi:10.3390/bs11050073)
Supplement: Supplementary file 1 [file behavsci-11-00073-s001.zip]

Archive with 1 entries (1 files):
- behavsci-1179730-supplementary.pdf
